# Supplementary material for: Adult Nutrition Stress Modulates the Energy Allocation Between Migration and Reproduction in Cnaphalocrocis medinalis
Source: Insects. 2026 May 21;17(5):527. doi: 10.3390/insects17050527 (PMC13207850; doi:10.3390/insects17050527)
Supplement: Supplementary file 1 [file insects-17-00527-s001.zip]

Archive with 1 entries (1 files):
- insects-4237932-supplementary.pdf
